# Supplementary material for: Mitochondrial metabolic rewiring sensitizes mTORC1 inhibitor persister cells to cuproptosis
Source: JCI Insight. 2025 Nov 24;10(22):e187448. doi: 10.1172/jci.insight.187448 (PMC12643498; doi:10.1172/jci.insight.187448)
Supplement: Supporting data values [file jciinsight-10-187448-s024.xlsx]

## Sheet: Figure 1B
Concentration	HCV29 Rapamycin						HCV29 RR Rapamycin
0.001	1	1	1	1	1	1	1	1	1	1	1	1
0.01	0.725282	0.792181	0.827093	0.801399	0.631356	0.790114	0.988067	1.1961	1.06476	0.954172	0.958668	0.964557
0.03	0.641672	0.541152	0.663036	0.507692	0.590395	0.663878	0.889021	0.91055	0.996264	0.944771	0.925373	0.935443
0.1	0.523557	0.609053	0.539142	0.56993	0.45904	0.517871	0.778043	0.794725	0.865504	0.846063	0.857635	0.816456
0.3	0.506967	0.51989	0.381892	0.46993	0.417373	0.513308	0.72673	0.831422	0.821918	0.770858	0.727899	0.73038
1	0.46848	0.49177	0.396869	0.476923	0.420904	0.451711	0.78043	0.751147	0.804483	0.793184	0.756602	0.65443
3	0.492369	0.504801	0.382573	0.491608	0.462571	0.480608	0.73747	0.779817	0.82939	0.709753	0.734788	0.713924
10	0.489715	0.491084	0.503063	0.448951	0.517655	0.46616	0.761337	0.741972	0.790785	0.743831	0.660161	0.710127
30	0.53152	0.456104	0.531654	0.58951	0.509887	0.472243	0.750597	0.707569	0.816936	0.767333	0.69116	0.679747
100	0.516921	0.504115	0.554799	0.514685	0.540254	0.476046	0.729117	0.665138	0.755915	0.661575	0.668197	0.611392

## Sheet: Figure 1C
Concentration	Rapamycin 105K						MRD525						Rapamycin 105KRP						MRD639
0.001	1	1	1	1	1	1	1	1	1	1			1	1	1	1	1	1	1	1	1	1
0.01	0.920963	1.08483	0.917579	1.0682	1.04114	0.995043	1.01753	1.08743	1.08635	1.01141			1.02328	0.976919	0.91828	1.01857	1.00488	1.02928	0.966937	0.973451	0.990665	0.999163
0.03	0.853041	0.900662	0.916971	0.978967	1.10881	0.954726	1.03368	1.05251	1.05329	1.02201			1.0569	0.986312	0.999731	1.00901	1.01601	1.00801	0.915783	0.916357	0.951627	0.933315
0.1	0.654523	0.721854	0.714416	0.772148	0.629718	0.656642	1.02755	1.03718	1.09005	1.00788			1.04023	0.983897	0.979032	0.990715	0.993758	1.0058	0.929195	0.851556	0.946818	0.92606
0.3	0.498611	0.522233	0.452251	0.548757	0.523291	0.431262	0.992485	1.01107	1.00342	1.01902			1.01897	0.960547	0.966129	0.977881	0.984803	0.999171	0.92826	0.881816	0.939463	0.984933
1	0.397345	0.499212	0.470195	0.468451	0.541993	0.412426	0.968828	1.00539	1.02736	1.02825			0.998563	0.954375	0.96828	0.966958	0.981275	0.985083	0.873362	0.904653	0.893635	0.953962
3	0.410003	0.408073	0.435523	0.423837	0.490649	0.385658	1.00083	0.986091	0.979766	0.961152			0.969253	0.929952	0.940591	0.959039	0.973677	0.971823	0.85184	0.844419	0.884866	0.921875
10	0.397036	0.428571	0.426703	0.486616	0.416865	0.46497	0.971055	0.97275	0.99487	0.980168			0.941667	0.914654	0.915054	0.961496	0.939213	0.964917	0.881784	0.82986	0.881188	0.955915
30	0.437789	0.402712	0.410888	0.462715	0.486229	0.36616	0.94378	0.980414	0.990026	0.962782			0.897989	0.877885	0.905645	0.929547	0.941927	0.948343	0.811915	0.808735	0.858274	0.891462
100	0.370176	0.373068	0.367701	0.42543	0.482489	0.404494	0.833844	0.942946	0.935879	0.897311			0.800862	0.841116	0.876613	0.899235	0.916418	0.930663	0.80942	0.766486	0.821782	0.787667

## Sheet: Figure 1D
Concentration	RMC-4627 MRD525				RMC-6272 MRD525				RMC-4627 MRD639				RMC-6272 MRD639
0.001	1	1	1	1	1	1	1	1	1	1	1	1	1	1	1	1
0.01	1.03651	0.974615	0.997331	1.00078	1.01305	1.01678	0.939551	1.02362	0.986617	1.01222	1.0238	1.03415	1.02453	1.00057	1.00086	0.953772
0.03	1.00827	1.00891	0.993862	0.993203	1.0174	0.988013	0.944975	1.03868	0.951879	1.0259	1.04034	1.02755	0.975465	0.880204	0.839393	0.742201
0.1	1.01483	0.957332	0.960769	0.984575	1.02285	0.996803	0.912167	1.05196	0.946469	0.967704	0.99942	0.993974	1.00959	1.00425	0.974807	0.914351
0.3	0.796349	0.73778	0.741126	0.722353	0.73511	0.742941	0.714286	0.811042	0.969818	0.994472	1.03511	1.02238	1.01579	1.01104	0.889207	0.919172
1	0.667142	0.590332	0.691753	0.627974	0.695404	0.641716	0.607853	0.715973	0.746014	0.726506	0.874637	0.886944	0.869712	0.871141	0.774692	0.729438
3	0.470051	0.323251	0.491326	0.490719	0.583356	0.576718	0.548437	0.691172	0.784738	0.737562	0.740859	0.668293	0.776368	0.750212	0.622101	0.616563
10	0.415859	0.402647	0.411796	0.393725	0.319717	0.323122	0.275123	0.307352	0.735478	0.628455	0.71271	0.692683	0.677383	0.722741	0.63298	0.59359
30	0.492299	0.568998	0.588471	0.553464	0.295893	0.286468	0.271506	0.308828	0.629841	0.588304	0.656994	0.635007	0.648054	0.609459	0.510736	0.519002
100	0.543354	0.521199	0.536429	0.55085	0.279032	0.282099	0.278739	0.299085	0.582289	0.589177	0.586187	0.593687	0.530175	0.529029	0.514744	0.468803

## Sheet: Figure 3B
Description	GeneRatio	padj	Count
protein localization to endoplasmic reticulum	88|3054	7.19504e-26	88
translational initiation	100|3054	2.15669e-21	100
ribosome	102|3184	3.30107e-16	102
regulation of DNA-binding transcription factor activity	119|3054	1.01004e-06	119
JNK cascade	62|3054	0.000358734	62
positive regulation of MAPK cascade	122|3054	0.000401456	122
G1/S transition of mitotic cell cycle	72|3054	0.00108071	72
cell growth	116|3054	0.00108673	116
respiratory chain complex IV	9|3184	0.00144058	9
mitochondrial electron transport, cytochrome c to oxygen	10|3054	0.00178075	10
negative regulation of Ras protein signal transduction	19|3054	0.0021669	19
mitochondrial ATP synthesis coupled electron transport	32|3054	0.00327446	32
cytochrome-c oxidase activity	12|3078	0.000887418	12
ATP synthesis coupled electron transport	32|3054	0.00394913	32
cellular response to oxidative stress	73|3054	0.00663057	73
positive regulation of chromatin binding	7|3054	0.0111966	7
respiratory chain complex	27|3184	0.00700354	27
autophagy of mitochondrion	24|3054	0.0180971	24
mitochondrial electron transport, NADH to ubiquinone	19|3054	0.0196814	19
mitochondrial respiratory chain complex IV	6|3184	0.00960336	6
respiratory electron transport chain	34|3054	0.0231828	34
oxidative phosphorylation	40|3054	0.0241388	40
regulation of transcription from RNA polymerase II promoter in response to stress	33|3054	0.0295886	33
respiratory chain	29|3184	0.0206209	29
protein insertion into mitochondrial membrane	12|3054	0.0391451	12

## Sheet: Figure 3C
	total	expected	hits	P value	FDR
Citrate cycle (TCA cycle)	20	0.802	7	6.05E-06	0.000508
Alanine, aspartate and glutamate metabolism	28	1.12	7	7.17E-05	0.00301
Cysteine and methionine metabolism	33	1.32	7	0.000221	0.00618
Glycine, serine and threonine metabolism	33	1.32	6	0.00154	0.0322
Glyoxylate and dicarboxylate metabolism	32	1.28	5	0.00766	0.129
Glycolysis / Gluconeogenesis	26	1.04	4	0.018	0.207
Butanoate metabolism	15	0.601	3	0.0198	0.207
Nicotinate and nicotinamide metabolism	15	0.601	3	0.0198	0.207
Valine, leucine and isoleucine biosynthesis	8	0.321	2	0.0379	0.353
Arginine and proline metabolism	38	1.52	4	0.0623	0.472
Pyrimidine metabolism	39	1.56	4	0.0674	0.472
Pyruvate metabolism	22	0.882	3	0.0548	0.461
Glutathione metabolism	28	1.12	3	0.0986	0.633
Arginine biosynthesis	14	0.561	2	0.106	0.633
Purine metabolism	65	2.61	5	0.115	0.643
Tyrosine metabolism	42	1.68	3	0.235	0.898
Pentose phosphate pathway	22	0.882	2	0.219	0.898
Synthesis and degradation of ketone bodies	5	0.2	1	0.185	0.898

## Sheet: Figure 3D
Description	GeneRatio	padj	Count
mitochondrial matrix	18/114	2.7416e-10	18
mitochondrial inner membrane	15/114	1.62245e-07	15
fatty acid oxidation	8/112	2.22987e-07	8
tricarboxylic acid cycle	4/112	4.75757e-05	4
mitochondrial protein complex	7/114	0.000929397	7
mitochondrial outer membrane	6/114	0.000917584	6
mitochondrial transmembrane transport	5/112	0.000339402	5
mitochondrial respiratory chain complex I assembly	4/112	0.000603005	4
lysosomal membrane	7/114	0.0064245	7
glucose metabolic process	6/112	0.00175179	6
NADH metabolic process	3/112	0.00184237	3
Golgi organization	5/112	0.00207462	5
regulation of autophagy of mitochondrion	3/112	0.00211463	3
mitochondrial small ribosomal subunit	2/114	0.0115306	2
acyl-CoA metabolic process	4/112	0.00343166	4
regulation of reactive oxygen species metabolic process	5/112	0.00684427	5
glutathione derivative metabolic process	2/112	0.00746672	2
nucleotide-excision repair, DNA damage recognition	2/112	0.00814633	2
RNA polymerase II core promoter sequence-specific DNA binding	2/113	0.0094939	2
GTPase activity	6/113	0.0155379	6
Wnt signaling pathway, planar cell polarity pathway	3/112	0.0265183	3
reactive oxygen species metabolic process	5/112	0.028678	5
positive regulation of G1/S transition of mitotic cell cycle	2/112	0.0342721	2
positive regulation of telomere maintenance	2/112	0.0368752	2
TOR signaling	3/112	0.0376571	3

## Sheet: Figure 4A
Time (minutes)	Ctrl			Rapa			RP			RMC-6272
1.38322	264.752	249.576	286.963	224.405	245.792		428.854	344.793	386.766	189.742	167.647
9.91825	266.357	252.474	301.096	218.982	243.473		423.677	374.384	379.949	171.933	160.069
18.4491	258.211	246.31	296.22	244.226	226.89		418.029	337.942	345.809	191.264	176.444
27.0914	163.74	141.311	158.64	116.271	122.9		251.204	209.707	222.447	60.567	71.9005
35.6205	160.033	145.131	150.834	103.156	110.552		233.011	181.392	201.941	61.7729	72.275
44.149	151.773	148.74	154.274	106.76	121.491		221.868	194.574	214.713	59.6355	70.9054
52.7869	374.766	325.58	352.834	310.266	314.709		516.057	536.555	538.763	194.965	181.581
61.3141	386.885	367.58	401.795	287.933	288.311		558.196	597.825	586.707	163.062	153.567
69.8447	365.461	329.626	333.69	273.935	295.041		519.503	535.278	555.141	146.954	154.349
78.4798	102.52	92.216	83.25	105.434	103.205		83.0888	61.8839	55.7643	37.4115	40.7975
87.0065	96.732	86.8277	77.8416	81.1734	90.0584		74.8338	68.347	55.2887	38.3913	25.9841
95.5394	89.2698	79.8406	72.257	66.7116	71.8142		47.8665	61.9778	45.9318	42.4376	36.2961

## Sheet: Figure 4B
Time (minutes)	Ctrl			MRD			RP
1.3814	569.726	589.033	597.548	844.746	809.649		851.637	863.056	776.057
9.91539	510.879	595.1	524.673	866.138	808.967		827.015	836.803	758.312
18.4489	598.735	596.326	543.365	862.018	816.944		820.5	832.886	751.78
26.9724	226.103	250.774	225.272	411.08	391.125		463.444	438.218	404.506
35.4947	217.721	229.251	259.818	413.51	391.913		461.143	437.636	406.498
44.0216	224.037	216.824	247.352	412.459	392.067		460.156	434.095	420.341
52.6536	907.672	935.855	954.552	1323.83	1291.63		1255.36	1363.77	1293.48
61.1763	888.583	943.469	957.291	1316.34	1353.56		1204.21	1334.12	1208.57
69.6999	883.437	943.42	931.773	1278.79	1212.96		1123.86	1317.34	1127.87
78.3396	247.725	259.376	297.524	244.97	237.75		192.45	210.244	182.028
86.8645	250.172	244.814	298.042	259.992	258.585		195.818	223.445	186.751
95.3907	233.323	238.878	282.759	250.103	250.314		184.948	210.401	174.76

## Sheet: Figure 4C
	Ctrl			Rapa			RMC-6272			RP
m105K	433	378	488	371	359	315	264	231	177	911	1026	974
m705	379	452	502	330	378	317	153	148	137	1072	1013	1164
HCV29	401	483	435	332	343	383	241	289	214	1025	1105	1227
H101	353	409	427	256	275	296	184	173	197	795	708	836

## Sheet: Figure 4D
	Ctrl				Oligomycin +				2-DG +
105K	1.01903	1.01166	0.982198	0.987109	1.58625	1.56661	1.58134	1.59362	0.378146	0.441989	0.4469	0.461633
105K MYC OE	0.987685	1.00493	0.995074	1.01232	0.571429	0.58867	0.586207	0.517241	0.70197	0.70197	0.692118	0.711823
105KRP	1.00062	0.978166	1.0131	1.00811	0.509046	0.514036	0.524017	0.516532	0.77355	0.781036	0.808484	0.803493
HCV29	1.01823	1.01562	0.997396	0.96875	1.41927	1.39323	1.44792	1.41146	0.393229	0.403646	0.416667	0.445313
HCV29RP	0.99729	0.99729	1.00271	1.00271	0.509485	0.563686	0.563686	0.520325	0.829268	0.845528	0.840108	0.796748

[truncated: 56 more sheets: Figure 4E, Figure 5B, Figure 5C, Figure 6A, Figure 6C, Figure 6E, Figure 7C, Figure 07D, Figure 10A, Figure 10B, Figure 10C, Figure 10F, Figure 10G, Figure S1A, Figure S1B, Figure S1C, Figure S1D, Figure S2F, Figure S3B, Figure S3C …]
